# Supplementary material for: Prognostic value of the triglyceride-glucose index for adverse cardiovascular outcomes in young adult hypertension
Source: Clin Hypertens. 2024 Sep 1;30:25. doi: 10.1186/s40885-024-00274-9 (PMC11366158; doi:10.1186/s40885-024-00274-9)
Supplement: Supplementary file 3 — Supplementary Material 3: Table S1. Individual MACE components during follow-up period [file 40885_2024_274_MOESM3_ESM.xlsx]

## Sheet: Table S1
Table S1 Individual MACE components during follow-up period
		Events
MACE		114
Individual components
All-cause death		22
CAD events		20
	Fatal myocardial infarction	3
	Non-fatal myocardial infarction	4
	Coronary revascularization	13
Stroke		63
	Fatal stroke	7
	Non-fatal stroke	56
Renal events		24
	Death related to renal failure	1
	End-stage renal dysfunction	23
MACE, major cardiovascular events; CAD, coronary artery disease.
